# Supplementary material for: An enhanced genetic model of relapsed IGH-translocated multiple myeloma evolutionary dynamics
Source: Blood Cancer J. 2020 Oct 14;10(10):101. doi: 10.1038/s41408-020-00367-2 (PMC7560599; doi:10.1038/s41408-020-00367-2)
Supplement: Supplementary file 2 — Supplementary Tables [file 41408_2020_367_MOESM2_ESM.xlsx]

## Sheet: Sheet1
Supplementary Table	Description
Supplementary Table 1	Curated list of CRBN pathway and IMiD response genes
Supplementary Table 2	Coverage and purity information for all samples in the study
Supplementary Table 3	Significantly mutated genes identified from 80 primary tumours
Supplementary Table 4	Recurrently mutated promoters from 80 primary tumours
Supplementary Table 5	Recurrently mutated cis-regulatory elements from 80 primary tumours
Supplementary Table 6	Frequency of large-scale copy number alterations events in 80 primary tumours
Supplementary Table 7	Mutations in CRBN pathway and IMiD response genes
Supplementary Table 8	Kataegis foci for 24 primary and relapse tumours
Supplementary Table 9	Significantly mutated promoters in 24 relapsed tumours
Supplementary Table 10	Recurrently mutated cis-regulatory elements in 24 relapsed tumours
Supplementary Table 11	Net change in large-scale copy number alterations events frequency at relapse

## Sheet: Supp1
Supplementary Table 1: Curated list of CRBN pathway and IMiD response genes
	Putative function/ complex	Gene symbol	Gene product	Reference
	Core E3-ligase complex	CRBN	Cereblon	1,2,3		1. Liu J, Song T, Zhou W, et al. A genome-scale CRISPR-Cas9 screening in myeloma cells identifies regulators of immunomodulatory drug sensitivity. Leukemia 2018
		DDB1	Damage-specific DNA binding protein 1	1,2,3		2. Sievers QL, Gasser JA, Cowley GS, Fischer ES, Ebert BL. Genome-wide screen identifies cullin-RING ligase machinery required for lenalidomide-dependent CRL4(CRBN) activity. Blood 2018; 132(12): 1293-303
		ROC1/RBX1	Regulator of cullins-1, or RING box protein 1 (RBX-1)	3		3. Tateno S, Iida M, Fujii S, et al. Genome-wide screening reveals a role for subcellular localization of CRBN in the anti-myeloma activity of pomalidomide. Sci Rep 2020; 10(1): 4012
		CUL4A	Cullin 4A	3		4. Donovan KA, An J, Nowak RP, et al. Thalidomide promotes degradation of SALL4, a transcription factor implicated in Duane Radial Ray syndrome. Elife 2018; 7
	COP9 Signalosome	CAND1	Cullin Associated And Neddylation Dissociated protein 1	2
		COPS1/GPS1	COP9 signalosome subunit 1	2,3
		COPS2	COP9 signalosome subunit 2	1,2
		COPS3	COP9 signalosome subunit 3	2
		COPS4	COP9 signalosome subunit 4	1,2
		COPS5	COP9 signalosome subunit 5	1,2,3
		COPS6	COP9 signalosome subunit 6	1
		COPS7A	COP9 signalosome subunit 7A	1,2
		COPS7B	COP9 signalosome subunit 7B	1,2
		COPS8	COP9 signalosome subunit 8	1
		GLMN	Glomulin, FKBP Associated Protein	2
		NEDD8	Neural Precursor Cell Expressed, Developmentally Down-Regulated 8	3
		UBE2M	NEDD8 conjugating enzyme Ubc12	2
	E2 Ubiquitin conjugating enzymes	UBE2A	Ubiquitin-conjugating enzyme E2A	1
		UBE2D1	Ubiquitin-conjugating enzyme E2D 1	3
		UBE2D3	Ubiquitin-conjugating enzyme E2D 3	2
		UBE2G1	Ubiquitin-conjugating enzyme E2G 1	1,2
		UBE2G2	Ubiquitin-conjugating enzyme E2G 2	4
		UBE2J2	Ubiquitin-conjugating enzyme E2J 2	4
	GATOR complex	DEPDC5	Neural Precursor Cell Expressed, Developmentally Down-Regulated 8	2
	Splicing	EIF4A3	Eukaryotic Translation Initiation Factor 4A3	3
		PHF5A	PHD Finger Protein 5A	3
		SETX	Senataxin	3
		SLU7	Pre-MRNA-Splicing Factor SLU7	3
	Nuclear import proteins	KPNB1	Karyopherin Subunit Beta 1	3
	IMiD neo-substrates	CSNK1A1	Casein Kinase 1 Alpha 1	1
		DTWD1	DTW Domain-Containing Protein 1	1
		FAM83F	Family With Sequence Similarity 83 Member F	1
		GSPT1	G1 To S Phase Transition protein 1	1
		GZF1	GDNF Inducible Zinc Finger Protein 1	1
		IKZF1	IKAROS family zinc finger 1	1
		IKZF3	IKAROS family zinc finger 3	1
		SALL4	Spalt Like Transcription Factor 4	1
		ZNF653	Zinc finger protein 653	1
		ZNF692	Zinc finger protein 692	1
		ZNF827	Zinc finger protein 827	1
		ZFP91	Zinc finger protein 91	1
		ZNF98	Zinc finger protein 98	1

## Sheet: Supp2
Supplementary Table 2: Coverage and purity information for all samples in the study
Sample ID	Normal	Primary	Relapse	Primary	Relapse
	Coverage			Purity
1305	38.05	125.66	106.44	0.941	0.517411
1334	41.38	117.96	118.87	0.904621	0.987
5834	38.31	117.53	116.79	0.97786	0.312985
6030	39.08	106.03	119.35	0.9443	0.73227
6178	39.92	110.32	103.75	0.98178	0.8194
6229	43.91	120.53	107.41	0.721737	0.585743
6706	42.72	120.92	114.44	0.92092	0.711501
6988	37.54	121.95	107.64	0.796563	0.830777
7020	38.96	111.1	122.49	0.92872	0.91908
7240	37.57	131	102.37	0.63364	0.86403
7801	39.48	116.5	106.97	0.53622	1
7842	38.23	112.19	113.46	0.9196	0.86416
8237	36.54	102.98	110.72	0.91182	0.86217
9126	42.02	110.75	120.59	0.874903	0.94752
9166	42.11	115.52	113.68	0.96612	0.505568
9515	40.86	120.94	110.38	0.89111	0.614549
9721	37.93	117.26	115.58	0.72635	0.75075
10068	37.23	112.08	108.68	0.922485	0.58607
10365	40.43	114.99	114.13	0.931	0.85495
11506	43.51	115.19	119.67	0.95933	0.491158
11668	38.04	118.52	118.81	0.9456	0.8847
11949	41.5	116.51	114.17	0.9631	0.978
12546	39.82	153.13	153.71	0.9857	0.8838
13029	37.36	112.96	104.78	0.8899	0.92721
5695	35.7472	101.439	NA	0.975	NA
5699	36.84	108.946	NA	0.94225	NA
5836	35.207	112.771	NA	0.887277	NA
5939	40.3235	109.193	NA	0.95712	NA
6016	36.7398	108.301	NA	0.920171	NA
6076	38.507	103.457	NA	0.91172	NA
6163	34.2498	103.881	NA	0.96612	NA
6277	38.0653	121.509	NA	0.4738	NA
6279	33.101	110.18	NA	0.89267	NA
6345	32.4752	94.1974	NA	0.94187	NA
6415	36.7581	105.247	NA	0.95808	NA
6425	37.3111	104.865	NA	1	NA
6501	37.5578	110.787	NA	0.92092	NA
6702	30.6771	107.227	NA	0.899528	NA
7000	37.4718	109.854	NA	0.90909	NA
7005	36.8818	105.228	NA	0.97688	NA
7164	37.2737	110.132	NA	0.98962	NA
7348	36.1119	110.24	NA	0.952174	NA
7729	32.7563	119.419	NA	0.88924	NA
7794	32.105	117.877	NA	0.9414	NA
7880	37.799	105.385	NA	1	NA
7915	38.1973	97.0671	NA	0.92721	NA
7925	36.2139	81.6222	NA	0.82668	NA
7950	38.5768	116.13	NA	0.87384	NA
7956	38.6662	116.294	NA	0.93906	NA
8043	37.0188	97.8523	NA	0.93436	NA
8245	38.0659	102.242	NA	0.86086	NA
8567	37.3205	123.337	NA	0.47432	NA
8573	38.1861	111.542	NA	0.927221	NA
8928	32.9799	96.98	NA	0.971704	NA
8979	36.538	117.562	NA	0.37692	NA
9069	37.3004	97.7611	NA	0.95424	NA
9176	38.2748	103.832	NA	0.934849	NA
9210	37.4763	109.249	NA	0.91448	NA
9249	37.5053	105.829	NA	0.936	NA
9289	36.4649	103.205	NA	0.753423	NA
9292	38.9204	103.793	NA	0.9808	NA
9337	37.8681	110.253	NA	0.491911	NA
9376	37.2135	111.573	NA	0.78	NA
9409	37.5408	112.128	NA	0.83496	NA
9524	40.4	155.44	NA	0.945184	NA
9544	38.3591	111.213	NA	0.93342	NA
9623	38.528	118.149	NA	0.842294	NA
9718	35.5544	85.5121	NA	0.9481	NA
9917	37.8942	106.9	NA	0.94672	NA
9931	36.085	100.357	NA	0.86478	NA
10085	37.484	113.933	NA	0.890345	NA
10212	37.056	104.96	NA	0.91172	NA
10597	30.5947	114.678	NA	0.89356	NA
10772	39.402	113.424	NA	0.8534	NA
10801	37.3675	111.23	NA	0.95545	NA
11029	38.8001	111.497	NA	0.92442	NA
11897	40.4411	90.875	NA	0.86688	NA
12101	34.4099	85.2428	NA	0.91105	NA
12227	36.9919	88.905	NA	0.91632	NA
12541	30.0717	99.2946	NA	0.948059	NA

## Sheet: Supp3
Supplementary Table 3: Significantly mutated genes identified from 80 primary tumours (Q < 0.05)
	Gene	n synomynous	n missesnse	n nonsense	n splice	n indel	P-value	Q-value
	DIS3	0	17	0	1	0	0	0
	KRAS	1	13	0	0	0	0	0
	NRAS	0	15	0	0	0	0	0
	FGFR3	0	13	0	0	0	1.18017e-13	5.36651e-10
	MAX	0	6	0	0	0	1.51671e-08	5.5175e-05
	CCND1	2	6	0	0	0	5.94398e-07	0.00180192
	TP53	1	3	1	0	1	1.74145e-06	0.00452503
	IRF4	1	6	0	0	0	4.05033e-06	0.00818571
	PRKD2	1	7	0	0	0	1.3282e-05	0.0241587

## Sheet: Supp4
Supplementary Table 4: Recurrently mutated promoters from 80 primary tumours (Q < 0.05)
	Fragment	Size	Target gene	Number of mutations	Number of mutated samples	Q-value	Potential germinal centre event by AID*
	chr3:187745209-187745859	650	BCL6	9	7	1.42751e-15	Yes			*: Álvarez-Prado et al. J Exp Med 2018
	chr3:187745187-187745837	650	BCL6	11	9	1.7682e-15	Yes
	chr2:136117487-136118137	650	CXCR4	11	6	1.15444e-12	No
	chr3:187745222-187745872	650	BCL6	7	6	3.66706e-12	Yes
	chr11:102317163-102317813	650	BIRC3	6	4	3.8654e-11	No
	chr15:59372277-59372927	650	MYO1E	6	5	2.08293e-09	No
	chr15:59372293-59372943	650	FAM81A	6	5	2.08293e-09	No
	chr14:105487454-105488104	650	CRIP1	5	4	2.08293e-09	No
	chr14:105487821-105488471	650	CRIP1	4	3	9.42838e-08	No
	chr14:105487784-105488434	650	TEDC1	4	3	9.42838e-08	No
	chr14:105487812-105488462	650	TEDC1	4	3	9.42838e-08	No
	chr11:102317095-102317745	650	BIRC3	4	3	1.2647e-07	No
	chr11:102317102-102317752	650	BIRC3	4	3	1.2647e-07	No
	chr3:187745477-187746127	650	BCL6	4	3	3.27657e-06	Yes
	chr3:187745475-187746125	650	BCL6	4	3	3.56181e-06	Yes
	chr19:49473852-49474502	650	FLT3LG	3	3	3.74954e-06	No
	chr19:49473828-49474478	650	FLT3LG	3	3	3.74954e-06	No
	chr19:49473834-49474484	650	FLT3LG	3	3	3.74954e-06	No
	chr19:49473836-49474486	650	FLT3LG	3	3	3.74954e-06	No
	chr19:49473807-49474457	650	FLT3LG	3	3	3.74954e-06	No
	chr11:102317084-102317734	650	BIRC3	3	3	3.74954e-06	No
	chr19:4723532-4724182	650	DPP9	3	3	3.74954e-06	No
	chr19:4723500-4724150	650	DPP9	3	3	3.74954e-06	No
	chr19:4723613-4724263	650	DPP9	3	3	3.74954e-06	No
	chr19:4723547-4724197	650	DPP9	3	3	3.74954e-06	No
	chr19:4723580-4724230	650	DPP9	3	3	3.74954e-06	No
	chr19:4723570-4724220	650	DPP9	3	3	3.74954e-06	No
	chr19:4723592-4724242	650	DPP9	3	3	3.74954e-06	No
	chr19:4723563-4724213	650	DPP9	3	3	3.74954e-06	No
	chr19:4723585-4724235	650	DPP9	3	3	3.74954e-06	No
	chr19:4723556-4724206	650	DPP9	3	3	3.74954e-06	No
	chr5:159100222-159100872	650	LINC02202	3	3	4.52755e-06	No
	chr5:159100282-159100932	650	LINC02202	3	3	4.52755e-06	No
	chr11:132211340-132211990	650	NTM	3	3	6.93018e-06	No
	chr11:132211357-132212007	650	NTM	3	3	6.93018e-06	No
	chr11:132211399-132212049	650	NTM	3	3	7.03374e-06	No
	chr5:147906240-147906890	650	C5orf46	3	3	1.3578e-05	No
	chr5:147906288-147906938	650	C5orf46	3	3	1.3578e-05	No
	chr5:147906252-147906902	650	C5orf46	3	3	1.3578e-05	No
	chr4:177442159-177442809	650	AGA	4	4	0.000108545	No
	chr19:10230013-10230663	650	MIR4322	5	3	0.000640249	No
	chr14:94475735-94476385	650	SERPINA9	5	5	0.00101209	No
	chr4:177442253-177442903	650	AGA	3	3	0.00150277	No
	chr17:58331075-58331725	650	MIR142	4	4	0.0113695	No
	chr19:17776226-17776876	650	FCHO1	3	3	0.0116854	No

## Sheet: Supp5
Supplementary Table 5: Recurrently mutated cis-regulatory elements from 80 primary tumours (Q < 0.05)
	Fragment	Size	Target gene	Number of mutations	Number of mutated samples	Q-value
	chr9:37375175-37395285	20110	PAX5; AL161781.2	27	15	2.15228e-11
	chr9:37369119-37373681	4562	PAX5; AL161781.3	20	13	1.89301e-10
	chr9:37406897-37411656	4759	PAX5; AL161781.4	14	11	1.89301e-10
	chr9:37025270-37031362	6092	ZCCHC7; AL512604.2	14	8	1.01601e-09
	chr3:188747605-188754794	7189	BCL6; LPP; LPP-AS2	16	11	2.00446e-09
	chr3:187746361-187747275	914	BCL6; AC022498.2; LPP; LPP-AS1; LPP-AS2; miR28	6	4	0.000392197
	chr15:74772989-74775174	2185	CSK; FAM219B; MPI; SEMA7A	6	3	0.0140978
	chr17:68772663-68776750	4087	ABCA10; ABCA5	5	4	0.0310081
	chr6:137413091-137415723	2632	IFNGR1	4	3	0.0310081

## Sheet: Supp6
Supplementary Table 6: Frequency of large-scale copy number alterations events in 80 primary tumours
	Chromosome arm events	No. of samples affected	Proportion(%)
	13q deletion	58	72.5		LOH: loss of heterozygosity
	1q gain	36	45
	22q deletion	28	35
	1p deletion	28	35
	14q deletion	18	22.5
	15q gain	17	21.25
	6q deletion	17	21.25
	8p deletion	16	20
	9q gain	14	17.5
	16q deletion	14	17.5
	11q gain	14	17.5
	12q deletion	13	16.25
	3q gain	13	16.25
	12p deletion	12	15
	14q gain	11	13.75
	8q gain	11	13.75
	21q gain	9	11.25
	11q deletion	9	11.25
	5q deletion	9	11.25
	1q neutral LOH	8	10
	3p gain	7	8.75
	2p deletion	7	8.75
	2q deletion	7	8.75
	18 gain	7	8.75
	19 gain	7	8.75
	9 gain	7	8.75
	9p gain	6	7.5
	17p deletion	6	7.5
	12q gain	6	7.5
	2p gain	6	7.5
	20q gain	6	7.5
	3 gain	6	7.5
	4q gain	5	6.25
	1q deletion	5	6.25
	6q gain	5	6.25
	17q gain	5	6.25
	4q deletion	5	6.25
	7p deletion	5	6.25
	5p gain	5	6.25
	1p gain	5	6.25
	10q deletion	5	6.25
	1p neutral LOH	5	6.25
	13q neutral LOH	5	6.25
	8q deletion	5	6.25
	9p deletion	4	5
	7q gain	4	5
	21q deletion	4	5
	10p deletion	4	5
	19p gain	4	5
	18q gain	4	5
	6p gain	4	5
	17p neutral LOH	4	5
	12p neutral LOH	4	5
	10q gain	4	5
	11p gain	4	5
	19q gain	4	5
	18 deletion	4	5
	22q neutral LOH	3	3.75
	17q deletion	3	3.75
	3p deletion	3	3.75
	3q deletion	3	3.75
	17p gain	3	3.75
	15q deletion	3	3.75
	20q deletion	3	3.75
	6q neutral LOH	3	3.75
	20p deletion	3	3.75
	19q deletion	3	3.75
	6p deletion	3	3.75
	11q neutral LOH	3	3.75
	16q gain	3	3.75
	12p gain	3	3.75
	8p neutral LOH	3	3.75
	10p gain	3	3.75
	4p deletion	3	3.75
	11 gain	3	3.75
	10 deletion	3	3.75
	12 deletion	3	3.75
	7q deletion	2	2.5
	9q neutral LOH	2	2.5
	16p deletion	2	2.5
	16p gain	2	2.5
	5p deletion	2	2.5
	3p neutral LOH	2	2.5
	2q gain	2	2.5
	4p gain	2	2.5
	22q gain	2	2.5
	14q neutral LOH	2	2.5
	2p neutral LOH	2	2.5
	7p gain	2	2.5
	8q neutral LOH	2	2.5
	3q neutral LOH	2	2.5
	8 deletion	2	2.5
	7 gain	2	2.5
	17 gain	2	2.5
	4 gain	2	2.5
	5q neutral LOH	1	1.25
	18p deletion	1	1.25
	2q neutral LOH	1	1.25
	12q neutral LOH	1	1.25
	8p gain	1	1.25
	5q gain	1	1.25
	16p neutral LOH	1	1.25
	18p neutral LOH	1	1.25
	20p gain	1	1.25
	18q neutral LOH	1	1.25
	10p neutral LOH	1	1.25
	16q neutral LOH	1	1.25
	4p neutral LOH	1	1.25
	4q neutral LOH	1	1.25
	17q neutral LOH	1	1.25
	11p deletion	1	1.25
	10q neutral LOH	1	1.25
	4 deletion	1	1.25
	8 gain	1	1.25
	6 gain	1	1.25
	16 gain	1	1.25
	5 gain	1	1.25
	6 deletion	1	1.25
	16 deletion	1	1.25
	7 neutral LOH	1	1.25
	9q deletion	1	1.25
	10 gain	1	1.25

## Sheet: Supp7
Supplementary Table 7: Mutations in CRBN pathway and IMiD response genes
A) SNVs and Indels
Gene	Sample	mutation	mutation type	CCF at primary	CCF at relapse
CAND1	6030	chr12:67281965G>C	Missense mutation	0.78	0.91
DDB1	7801	chr11:61303149G>A	Nonsense mutation	0	0.283		In bold: detected at relapse but not primary
CAND1	9721	chr12:67309991C>T	Missense mutation	1	1
IKZF3	10365	chr17:39777750G>A	Missense mutation	0.56	0.98
GPS1	10365	chr17:82052338C>T	Missense mutation	0.86	1
COPS4	10365	chr4:83063117G>A	Missense mutation	0	0.83
ZNF827	10365	chr4:145765037G>A	Nonsense mutation	0	1
ZNF827	10365	chr4:145886125G>A	Nonsense mutation	0	1
SETX	10365	chr9:132264394C>G	Missense mutation	0	0.87
RBX1	11949	chr22:40951474A>G	Missense mutation	0	0.26
B) Copy number loss
	Sample	Deletion by CNA primary	Deletion by CNA relapse
	10068	COPS7A; CUL4A; DEPDC5; FAM83F; GLMN; PHF5A; RBX1	CUL4A; DEPDC5; FAM83F; GLMN; PHF5A; RBX1		CNA: Copy number alternation
	11506	CUL4A; GLMN	CUL4A; GLMN
	11668	CSNK1A1; CUL4A; DEPDC5; FAM83F; GZF1; PHF5A; RBX1; SALL4; UBE2A	CSNK1A1; CUL4A; DEPDC5; FAM83F; GLMN; GZF1; PHF5A; RBX1; SALL4
	12546	CAND1; GLMN; NEDD8; PHF5A; RBX1; UBE2A	CUL4A; GLMN; NEDD8; PHF5A; RBX1
	13029	COPS7B; COPS8; CUL4A	COPS7B; COPS8; CUL4A
	1334		UBE2A
	5834	COPS6; GLMN	CAND1; COPS7A; GLMN; UBE2A
	6030	CUL4A; GLMN	CUL4A; GLMN
	6178	CUL4A; UBE2A	CUL4A; UBE2A
	6229	CUL4A	CUL4A
	6706	CUL4A; UBE2A	COPS3; CUL4A; GZF1; UBE2A; UBE2G1
	7020	CAND1; COPS7A; CUL4A; NEDD8	CAND1; COPS7A; CUL4A; NEDD8; UBE2G1; ZNF653
	7240	CUL4A; UBE2G2	CUL4A; IKZF1; SETX
	7801	DEPDC5; UBE2D1	UBE2D1
	7842	CUL4A; GLMN	CUL4A; EIF4A3; GLMN; UBE2A; UBE2G1; ZNF827
	8237	CUL4A; DEPDC5; FAM83F; PHF5A; RBX1; UBE2A	COPS4; CUL4A; GLMN
	9126	CUL4A; DEPDC5; FAM83F; GLMN; PHF5A; RBX1; UBE2M	CUL4A; DEPDC5; FAM83F; GLMN; PHF5A; RBX1; UBE2M
	9166	CUL4A; DEPDC5; FAM83F; GLMN; PHF5A; RBX1; UBE2A	COPS6; CUL4A; DEPDC5; FAM83F; GLMN; IKZF1; PHF5A; RBX1; UBE2A
	9524	CUL4A; DEPDC5; FAM83F; PHF5A; RBX1; UBE2G2	CUL4A; DEPDC5; FAM83F; PHF5A; RBX1; UBE2G2
	9721	CUL4A	CUL4A

## Sheet: Supp8
Supplementary Table 8: Kataegis foci for 24 primary and relapsed tumours
a) Primary
	Sample	Chromosome	Start	End	Chromosome arm	Length(bp)	No. of mutations
	1305	chr4	46010942	46012272	4p	1330	6
	6178	chr6	14925742	14926804	6p	1062	6
	7240	chr15	67693030	67694400	15q	1370	8
	7240	chr15	74771964	74776187	15q	4223	12
	7240	chr15	77047614	77048970	15q	1356	7
	7240	chr15	101347313	101349535	15q	2222	11
	7842	chr8	83722033	83725013	8q	2980	8
	9126	chr11	69638929	69641462	11q	2533	11
	9721	chr12	110870086	110873251	12q	3165	8
	9721	chr21	17796091	17797632	21q	1541	7
	10365	chr2	154804979	154806162	2q	1183	6
	10365	chr8	116656213	116659447	8q	3234	9
	10365	chr8	128250536	128251990	8q	1454	7
	10365	chr11	49488216	49489172	11p	956	6
	10365	chr14	55618500	55622472	14q	3972	10
	11506	chr16	56837018	56838397	16q	1379	6
	11506	chr17	45288300	45290340	17q	2040	7
	11668	chr1	188776810	188778426	1q	1616	7
	13029	chr1	147661939	147664919	1q	2980	8
b) Relapse
	Sample	Chromosome	Start	End	Chromosome arm	Length(bp)	No. of mutations
	1305	chr4	46010942	46012271	4p	1330	6
	7240	chr6	36250372	36254274	6p	3903	12
	7240	chr15	67693030	67694624	15q	1595	10
	7240	chr15	74771964	74776186	15q	4223	13
	7240	chr15	77047614	77048969	15q	1356	8
	7240	chr15	101347313	101349534	15q	2222	11
	7842	chr8	144267366	144268884	8q	1519	6
	7842	chr8	144272319	144275023	8q	2705	7
	8237	chr11	92135792	92137526	11q	1735	6
	8237	chr11	111009010	111011030	11q	2021	8
	8237	chr12	4955664	4958055	12p	2392	9
	8237	chr12	4979157	4980818	12p	1662	11
	8237	chr12	5013623	5015268	12p	1646	7
	8237	chr12	25465952	25466877	12p	926	6
	8237	chr19	5010478	5012392	19p	1915	7
	8237	chr19	5791420	5792816	19p	1397	6
	8237	chr19	8131086	8132082	19p	997	7
	9126	chr11	69638929	69641461	11q	2533	11
	9721	chr21	17796091	17797631	21q	1541	7
	10365	chr3	96980348	96981090	3q	743	6
	10365	chr6	12531671	12533555	6p	1885	6
	10365	chr8	94948159	94950081	8q	1923	8
	10365	chr8	116656213	116659446	8q	3234	9
	10365	chr8	127987546	127990685	8q	3140	6
	10365	chr11	49487717	49489171	11p	1455	7
	10365	chr14	55618500	55622471	14q	3972	10
	10365	chr15	67132673	67137210	15q	4538	19
	11506	chr16	56837018	56839208	16q	2191	7
	11506	chr17	45288300	45290339	17q	2040	7
	11668	chr1	188776810	188778335	1q	1526	6
	12546	chr12	116285797	116286657	12q	861	6
	13029	chr1	147661939	147664918	1q	2980	8
	13029	chr1	204316137	204317777	1q	1641	6
	13029	chr4	115478347	115479773	4q	1427	6

## Sheet: Supp9
Supplementary Table 9: Significantly mutated promoters in 24 relapsed tumours (Q < 0.05)
	Fragment	Size (bp)	Target gene	Number of mutations	Number of mutated samples	Q-value
	chr2:136117487-136118137	650	CXCR4	7	3	4.79687e-13		In bold: Genes additionally significantly mutated at relapse
	chr1:25820428-25821078	650	MTFR1L	5	3	3.79043e-10
	chr1:25820362-25821012	650	MTFR1L	5	3	3.71506e-09
	chr19:49473807-49474457	650	FLT3LG	3	3	3.73249e-07
	chr19:49473828-49474478	650	FLT3LG	3	3	3.73249e-07
	chr19:49473834-49474484	650	FLT3LG	3	3	3.73249e-07
	chr19:49473836-49474486	650	FLT3LG	3	3	3.73249e-07
	chr19:49473852-49474502	650	FLT3LG	3	3	3.73249e-07
	chr3:159988350-159989000	650	IL12A	3	3	3.80032e-07
	chr15:89334567-89335217	650	POLG	3	3	4.16174e-07
	chr15:89334597-89335247	650	POLG	3	3	4.16174e-07
	chr15:89334611-89335261	650	POLG	3	3	4.16174e-07
	chr22:28800319-28800969	650	XBP1	3	3	4.18284e-07
	chr22:28800322-28800972	650	XBP1	3	3	4.18284e-07
	chr22:28800347-28800997	650	XBP1	3	3	4.18284e-07
	chr3:161104890-161105540	650	B3GALNT1	3	3	8.03309e-07
	chr12:38316439-38317089	650	ALG10B	3	3	1.03372e-06
	chr12:38316362-38317012	650	ALG10B	3	3	1.10818e-06
	chr12:38316367-38317017	650	ALG10B	3	3	1.10818e-06
	chr22:40950947-40951597	650	RBX1	3	3	1.47089e-05
	chr22:40950959-40951609	650	RBX1	3	3	1.70599e-05
	chrX:12975258-12975908	650	TMSB4X	4	3	5.0154e-05
	chr15:59372293-59372943	650	FAM81A	3	3	7.12808e-05
	chr15:59372277-59372927	650	MYO1E	3	3	7.33799e-05
	chr16:29925986-29926636	650	KCTD13	3	3	0.00633169
	chr12:122021486-122022136	650	BCL7A	3	3	0.00641205
	chr16:29925962-29926612	650	KCTD13	3	3	0.00654682
	chr16:29925959-29926609	650	KCTD13	3	3	0.00659262
	chrX:17737049-17737699	650	SCML1	3	3	0.0353653
	chrX:17737068-17737718	650	SCML1	3	3	0.0354511
	chrX:17737069-17737719	650	SCML1	3	3	0.0354511
	chrX:17737151-17737801	650	SCML1	3	3	0.0368998
	chrX:17737325-17737975	650	SCML1	3	3	0.0373814

[truncated: 2 more sheets: Supp10, Supp11]
